# Supplementary material for: Effectiveness and Feasibility of Pharmacist-Driven Penicillin Allergy De-Labeling Pilot Program without Skin Testing or Oral Challenges
Source: Pharmacy (Basel). 2021 Jul 20;9(3):127. doi: 10.3390/pharmacy9030127 (PMC8293328; doi:10.3390/pharmacy9030127)
Supplement: Supplementary file 1 [file pharmacy-09-00127-s001.zip]

Archive with 1 entries (1 files):
- pharmacy-1294894-supplementary.pdf
